# Supplementary material for: Hemodynamic Response to Lipopolysaccharide Infusion and Effect of Meloxicam Administration on Cardiac Function in Donkeys
Source: Animals (Basel). 2024 Dec 18;14(24):3660. doi: 10.3390/ani14243660 (PMC11672460; doi:10.3390/ani14243660)
Supplement: Supplementary file 1 [file animals-14-03660-s001.zip]

Archive with 1 entries (1 files):
- animals-3348008-supplementary.pdf
